# Supplementary material for: Systemic Prenatal Stress Exposure through Corticosterone Application Adversely Affects Avian Embryonic Skin Development
Source: Biology (Basel). 2023 Apr 26;12(5):656. doi: 10.3390/biology12050656 (PMC10215502; doi:10.3390/biology12050656)
Supplement: Supplementary file 1 [file biology-12-00656-s001.zip]

Archive with 1 entries (1 files):
- biology-2190072-supplementary.pdf
